# Supplementary material for: Artificial Intelligence Support for Informal Patient Caregivers: A Systematic Review
Source: Bioengineering (Basel). 2024 May 12;11(5):483. doi: 10.3390/bioengineering11050483 (PMC11118398; doi:10.3390/bioengineering11050483)
Supplement: Supplementary file 1 [file bioengineering-11-00483-s001.zip]

Archive with 1 entries (1 files):
- bioengineering-2971573-supplementary.pdf
